# Supplementary material for: Methodology for Selecting Stable UAV-Based Vegetation Indices for Prediction of Agronomic Variables in Maize Using a Multispectral Sensor
Source: Plants (Basel). 2026 Jun 9;15(12):1782. doi: 10.3390/plants15121782 (PMC13306764; doi:10.3390/plants15121782)
Supplement: Supplementary file 1 [file plants-15-01782-s001.zip]

Archive with 1 entries (1 files):
- plants-4305122-supplementary.xlsx
