# Supplementary material for: Methodology for Selecting Stable UAV-Based Vegetation Indices for Prediction of Agronomic Variables in Maize Using a Multispectral Sensor
Source: Plants (Basel). 2026 Jun 9;15(12):1782. doi: 10.3390/plants15121782 (PMC13306764; doi:10.3390/plants15121782)
Supplement: Supplementary file 1 [file plants-15-01782-s001.zip › plants-4305122-supplementary.xlsx]

## Sheet: indices_fenomicos_tratamentos
Evaluation environments	EXG	EXGRaw	EXR	CIVE	GRVI	EXRM	VEG	EXB	NDB	VARI	GLI	TGI	MGRVI	RGBindex	NDVI	SAVI	MSAVI	OSAVI	GNDVI	CIG	NDRE	CIRE	RVI	DVI	GDVI	GVI	CVI	EVI2	BNDVI	NDVIRe	PanNDVI	SRNIRRe	SFDVI	NDVI Greenseeker	Relative chlorophyll content	Plant Height	Shoot biomass	Plant nitrogen concentration	Number of grains ear-1	100-grain weight	Grain yield
S1R2_0	0.577522	1221.82	-0.268228	-475.146	0.483623	-0.450915	2.48652	-0.128038	0.297149	0.821957	0.758909	587.899	0.771754	0.676146	0.843937	1.26608	0.913057	0.843912	0.613728	3.31188	0.271952	0.754326	12.5553	4447.13	3717.6	4.31188	1.47941	1.90971	0.774821	0.74378	0.378835	1.75436	1407.28	0.603898	35.8814	190.842	6323.73	0.589774
S1R2_50	0.572565	1175.9	-0.245695	-455.117	0.450805	-0.404675	2.37822	-0.139173	0.311148	0.73331	0.739018	570.904	0.743468	0.666098	0.86159	1.29236	0.925389	0.861567	0.669845	4.17091	0.326089	0.978185	13.679	5062.65	4391.89	5.17091	1.96634	1.96485	0.814428	0.743371	0.455484	1.97848	1685.91	0.645481	42.9818	217.622	8812.62	0.650786
S1R2_100	0.566296	1115.72	-0.237703	-430.406	0.439971	-0.389759	2.33235	-0.141094	0.314716	0.707346	0.732684	543.034	0.734736	0.660125	0.870852	1.30614	0.931475	0.870829	0.696676	4.61632	0.343802	1.05052	14.4051	5268.65	4658.89	5.61632	2.18433	1.99491	0.828998	0.748479	0.491888	2.05317	1779.16	0.666011	45.2683	231.626	10194.7	0.724804
S1R2_200	0.520347	921.042	-0.19955	-350.892	0.394892	-0.339768	2.14535	-0.123126	0.298523	0.6308	0.708192	449.754	0.684409	0.619712	0.879203	1.31859	0.936432	0.87918	0.740651	5.64381	0.396237	1.31281	15.2277	5521.11	5033.78	6.64381	2.90788	2.02352	0.84843	0.738696	0.544407	2.3147	1937.4	0.701064	52.7582	233.669	12992.7	0.981409
S1R2_300	0.493132	805.543	-0.173839	-303.757	0.364135	-0.304718	2.03382	-0.11183	0.287772	0.57772	0.690876	394.424	0.647864	0.594662	0.882261	1.32315	0.938551	0.882238	0.760435	6.27761	0.428635	1.50265	15.4662	5541.69	5105.38	7.27761	3.4525	2.0333	0.857569	0.728954	0.567773	2.50066	1983.94	0.720997	57.6592	241.97	13697.5	1.20507
S1R2_400	0.48471	771.004	-0.168237	-289.837	0.357966	-0.299579	2.00807	-0.10667	0.282168	0.570222	0.687867	377.29	0.639394	0.586774	0.882271	1.3232	0.937795	0.882248	0.763891	6.47373	0.433932	1.53611	15.6064	5550.9	5105.39	7.47373	3.60155	2.03539	0.858789	0.728058	0.570958	2.53324	1987.53	0.722133	59.3141	244.194	15445.5	1.35979
S1R5_0	0.519321	1148.41	-0.250612	-446.869	0.472176	-0.457623	2.33143	-0.0652	0.231557	0.880241	0.759009	541.705	0.767207	0.638186	0.803211	1.20498	0.889116	0.803182	0.536099	2.28454	0.18387	0.449425	9.48307	3389.08	2604.23	3.28454	1.14926	1.77036	0.692725	0.728946	0.252968	1.44336	926.538	0.494729	34.3775	188.569	10553.6	0.460192	213.975	30.5596	4239.41
S1R5_50	0.541924	1191.09	-0.253622	-463.179	0.469639	-0.444239	2.36865	-0.0939087	0.262284	0.827784	0.754734	568.136	0.7658	0.651117	0.82618	1.23922	0.904693	0.826152	0.582114	2.79509	0.218875	0.564676	10.6166	3855.45	3131.08	3.79509	1.36348	1.84203	0.736073	0.739909	0.323236	1.56315	1125.99	0.557531	38.6811	220.604	13406	0.499911	250.516	26.5687	5338.27
S1R5_100	0.546695	1186.47	-0.256006	-461.053	0.471053	-0.442839	2.37965	-0.102707	0.272386	0.818614	0.75483	567.567	0.768322	0.654213	0.835535	1.25314	0.910925	0.835506	0.602127	3.00792	0.227775	0.589991	11.1885	4013.03	3343.33	4.00792	1.42805	1.8717	0.749808	0.746986	0.352669	1.59267	1194.05	0.558575	41.1391	230.277	15181.8	0.519857	309.177	27.3874	6640.69
S1R5_200	0.499635	977.976	-0.220669	-376.008	0.429268	-0.400946	2.18676	-0.0797263	0.249773	0.751429	0.733809	467.099	0.724718	0.611975	0.844564	1.26661	0.916359	0.844536	0.651735	3.76009	0.275895	0.764321	11.8745	4227.61	3689.46	4.76009	1.9109	1.90194	0.77176	0.739527	0.407705	1.7697	1319.54	0.585833	46.8685	233.579	23117.2	0.614132	405.285	29.4041	10200.3
S1R5_300	0.480411	840.726	-0.196689	-319.716	0.397946	-0.361518	2.08405	-0.0798769	0.25163	0.678667	0.71549	403.748	0.690152	0.591908	0.855749	1.28335	0.923025	0.855721	0.689692	4.54138	0.325713	0.972257	12.616	4336.05	3845.39	5.54138	2.43422	1.93991	0.797251	0.735735	0.456642	1.97304	1401.44	0.630449	54.3094	242.787	22325.6	0.798065	474.995	32.7539	13709.5
S1R5_400	0.477864	793.173	-0.191359	-300.324	0.39067	-0.350709	2.06722	-0.084253	0.257176	0.658404	0.710685	381.939	0.681	0.588707	0.858433	1.28742	0.923763	0.858407	0.698908	4.80618	0.339156	1.03491	12.9034	4338.42	3846.66	5.80618	2.60271	1.95127	0.805119	0.735479	0.469243	2.03366	1408.78	0.631008	53.4765	245.163	24382.5	0.980125	434.052	33.2264	11970.1
S1V12_0	0.61705	1548.54	-0.283196	-606.751	0.495711	-0.455146	2.59597	-0.157162	0.326385	0.811711	0.76276	750.081	0.784613	0.702578	0.838603	1.25809	0.909988	0.838581	0.592913	3.00959	0.235876	0.619983	12.1124	4955.61	4085.87	4.00959	1.32572	1.89118	0.774159	0.752437	0.360641	1.61866	1499.48	0.718482	37.1366	97.7809	2534.58	1.19656
S1V12_50	0.599593	1284.22	-0.246132	-498.047	0.445111	-0.386787	2.40611	-0.163623	0.33728	0.693837	0.732935	628.064	0.741035	0.682744	0.859111	1.28864	0.923916	0.859089	0.667013	4.12737	0.31686	0.932153	13.4211	5472.32	4739.53	5.12737	1.9767	1.95621	0.822624	0.747235	0.456399	1.92762	1769.84	0.782294	47.9846	128.867	2745.1	1.52799
S1V12_100	0.583465	1137.48	-0.23238	-438.69	0.42903	-0.368393	2.32435	-0.155478	0.33007	0.668116	0.724343	556.301	0.726676	0.670038	0.867019	1.30039	0.929269	0.866996	0.693738	4.58318	0.334916	1.0084	14.0159	5513.79	4889.29	5.58318	2.2353	1.98137	0.833966	0.74969	0.490091	2.00606	1802.69	0.791132	49.8002	133.953	3237.49	1.66035
S1V12_200	0.571224	1165.06	-0.218531	-448.515	0.410664	-0.341594	2.27851	-0.166765	0.345846	0.623377	0.712513	574.605	0.703528	0.657441	0.877914	1.31667	0.935584	0.877893	0.729743	5.37734	0.362499	1.13897	15.1578	6147.6	5528.68	6.37734	2.68409	2.01935	0.854764	0.753913	0.539292	2.14106	2073.66	0.798183	51.3798	137.665	3607.88	2.06067
S1V12_300	0.548882	1052.06	-0.206901	-403.258	0.399724	-0.335784	2.20487	-0.147874	0.325038	0.61825	0.708157	516.808	0.690452	0.640475	0.879238	1.31862	0.936794	0.879216	0.738166	5.566	0.374467	1.19656	15.1355	5953.77	5413.49	6.566	2.85055	2.02262	0.855207	0.749476	0.547005	2.19996	2023.32	0.805703	54.491	142.924	5228.53	2.25445
S1V12_400	0.539836	1071.68	-0.198139	-410.586	0.389259	-0.323573	2.16814	-0.145207	0.323059	0.601014	0.702229	527.842	0.677874	0.632124	0.876585	1.31469	0.934594	0.876564	0.739366	5.67028	0.379737	1.22528	15.0158	6127.34	5539.44	6.67028	2.97068	2.01513	0.855882	0.743842	0.546546	2.22799	2089.58	0.803374	57.1605	143.012	6046.37	2.33548
S1V18_0	0.646177	1234.01	-0.285972	-479.074	0.493979	-0.444402	2.64983	-0.18404	0.353467	0.783011	0.758925	601.639	0.779531	0.719735	0.84688	1.27049	0.914831	0.846853	0.613276	3.44617	0.238438	0.632698	13.3093	4001.85	3315.25	4.44617	1.49486	1.92066	0.797888	0.762874	0.398543	1.63643	1199.01	0.712833	34.6714	151.739	4515.58	0.742876
S1V18_50	0.639716	988.697	-0.250785	-378.416	0.44384	-0.368783	2.48913	-0.206818	0.384264	0.657319	0.727196	488.52	0.736211	0.709252	0.868395	1.30254	0.929284	0.868367	0.68792	4.6761	0.327845	0.987906	14.7795	4379.48	3847.29	5.6761	2.20955	1.98948	0.849778	0.757132	0.498525	1.98674	1419.2	0.768128	41.7431	204.025	5829.18	0.875088
S1V18_100	0.642414	945.897	-0.245728	-360.664	0.435034	-0.351389	2.47157	-0.220471	0.401872	0.628886	0.720739	469.782	0.729759	0.710255	0.881511	1.32211	0.937439	0.881484	0.721409	5.30355	0.350048	1.08088	15.9554	4648.82	4163.71	6.30355	2.48443	2.03359	0.869426	0.766974	0.545801	2.08125	1535.06	0.78173	43.8911	215.164	6381.24	0.964759
S1V18_200	0.594376	778.138	-0.205708	-292.368	0.389934	-0.299079	2.27668	-0.201093	0.386014	0.560812	0.695339	388.387	0.678579	0.672776	0.896474	1.34448	0.945856	0.896449	0.775366	7.017	0.400553	1.33896	17.8976	5099.22	4693.57	8.017	3.5746	2.08708	0.891502	0.77113	0.613694	2.33874	1748.04	0.788203	47.9612	219.886	8003.98	1.26975
S1V18_300	0.574164	701.551	-0.187302	-261.263	0.36914	-0.274372	2.19436	-0.193352	0.379645	0.528294	0.683227	351.071	0.65353	0.657044	0.89452	1.34151	0.945316	0.894493	0.781469	7.14453	0.417047	1.43212	17.427	4931.66	4596.14	8.14453	3.81591	2.07831	0.893412	0.759375	0.618765	2.43181	1712.41	0.79428	52.1684	234.462	9005.66	1.6414
S1V18_400	0.564366	700.122	-0.177369	-260.353	0.35769	-0.260105	2.15665	-0.190735	0.378074	0.5099	0.676292	351.13	0.638644	0.648747	0.886702	1.32983	0.9404	0.886675	0.773636	6.82995	0.427369	1.49639	16.531	4853.38	4516.62	7.82995	3.75742	2.05151	0.889026	0.741977	0.604487	2.49399	1701.22	0.800035	52.3693	239.925	9651.02	1.71176
S1V5_0	0.0637992	47.3864	0.0648781	0.687587	0.082864	-0.102087	1.1377	0.135802	0.00445552	0.17572	0.557596	21.1226	0.163613	0.0937303	0.295777	0.443912	0.461694	0.295768			0.0776265	0.160674	1.15495	1161.58				0.483166						0.341196
S1V5_50	0.0720691	37.6495	0.0613541	4.61147	0.0868923	-0.105419	1.14424	0.131675	0.00898501	0.182703	0.559808	16.4994	0.172482	0.10154	0.317056	0.47561	0.482013	0.317046			0.0843861	0.180229	1.65605	1440.34				0.53304						0.347271
S1V5_100	0.0700186	25.6471	0.0597318	9.41193	0.089117	-0.109508	1.14122	0.133447	0.00747596	0.189265	0.561822	10.5787	0.176746	0.100247	0.326975	0.490374	0.490917	0.326965			0.0908265	0.19796	1.98839	1537				0.557686						0.361305
S1V5_200	0.0543465	7.53918	0.0681671	16.983	0.0798801	-0.0996721	1.11145	0.133965	0.00757802	0.170826	0.556196	2.18983	0.159641	0.085308	0.320635	0.480795	0.482708	0.320623			0.0918986	0.205507	2.27357	1624.25				0.549063						0.324476
S1V5_300	0.0569197	4.38642	0.0665678	18.3673	0.0833954	-0.0994052	1.11621	0.125933	0.0182662	0.178541	0.556917	1.11975	0.165144	0.0927084	0.331704	0.497362	0.494329	0.331693			0.0967428	0.21969	2.35429	1667.79				0.571931						0.360865
S1V5_400	0.0473287	2.87308	0.0706583	19.0626	0.0778923	-0.0992278	1.09881	0.134741	0.00722787	0.170321	0.555502	0.214176	0.155191	0.0797907	0.309009	0.46338	0.470073	0.308997			0.0862893	0.194475	2.17854	1626.85				0.525761						0.364887
S1V8_0	0.246047	96.2363	-0.104583	-20.2565	0.303912	-0.340016	1.59249	0.105449	0.0519153	0.733915	0.688139	42.5871	0.55499	0.36223	0.710465	1.06587	0.830172	0.710436			0.183973	0.447977	5.78535	2661.27				1.47862						0.598894	38.8275	76.1118	1493.02	1.14526
S1V8_50	0.269237	87.9144	-0.109063	-16.8089	0.30693	-0.329598	1.62529	0.0774011	0.0827384	0.687884	0.685517	39.4987	0.560634	0.384346	0.751139	1.12665	0.857765	0.751109			0.228464	0.591616	6.97096	2975.78				1.59951						0.665593	44.444	88.6057	1402.57	1.74278
S1V8_100	0.271127	77.1112	-0.11037	-12.4145	0.308178	-0.328667	1.62877	0.0722228	0.0888823	0.679881	0.68559	34.3646	0.562877	0.386673	0.767251	1.1507	0.868379	0.76722			0.23983	0.62995	7.59303	3071.81				1.64892						0.694061	43.8893	97.3064	1866	1.88653
S1V8_200	0.254217	60.1125	-0.102434	-5.33756	0.299247	-0.32139	1.5929	0.0753732	0.0861868	0.661684	0.68125	26.3812	0.548303	0.370378	0.77751	1.16601	0.8746	0.77748			0.25885	0.700653	8.23113	3321.79				1.68269						0.709195	46.0385	96.0594	1976.8	2.52022
S1V8_300	0.247638	51.4053	-0.0951526	-1.67188	0.289694	-0.309235	1.56828	0.0727301	0.0892039	0.631424	0.675327	22.6047	0.534735	0.362968	0.778427	1.16735	0.875676	0.778396			0.265504	0.724773	8.19378	3270.06				1.68406						0.708632	46.6835	101.012	2408.1	2.66847
S1V8_400	0.241705	52.7513	-0.0919822	-2.16106	0.286008	-0.307368	1.55513	0.0764422	0.0849857	0.628334	0.673882	23.2814	0.528719	0.356291	0.778772	1.16792	0.875221	0.778744			0.265879	0.727616	8.19149	3431.84				1.68654						0.723625	49.3727	104.05	2789.57	2.48625
S2R2_0	0.561783	1220.26	-0.110942	-461.349	0.279709	-0.11468	2.08618	-0.263574	0.481042	0.36013	0.612992	637.275	0.519664	0.665765	0.748013	1.12223	0.85488	0.747988	0.589089	2.97454	0.249132	0.667368	7.43024	3829.27	3268.51	3.97454	2.23689	1.59533	0.82876	0.620028	0.339879	1.66413	1128.93			154.776	4851.91	1.06057
S2R2_50	0.578644	1244.48	-0.122557	-471.572	0.291427	-0.128571	2.12959	-0.273034	0.489897	0.373747	0.620386	648.734	0.538085	0.677332	0.782113	1.17316	0.877944	0.782089	0.634926	3.55516	0.276009	0.764354	8.59118	4357.85	3839.71	4.55516	2.48759	1.69824	0.855853	0.646163	0.408393	1.76637	1343.95			179.873	6827.89	0.989299
S2R2_100	0.564229	1035.23	-0.128074	-390.099	0.299656	-0.155531	2.09113	-0.246196	0.452782	0.396903	0.630195	534.742	0.549577	0.661454	0.818955	1.22829	0.900543	0.818932	0.686984	4.43308	0.318476	0.935609	10.1509	4589.13	4139.82	5.43308	2.92411	1.81691	0.869378	0.675033	0.476098	1.93609	1461.52			184.229	9104.5	1.08751
S2R2_200	0.516573	824.109	-0.110529	-306.548	0.283805	-0.157868	1.96098	-0.202307	0.399427	0.391582	0.626398	423.37	0.525551	0.618557	0.84023	1.26012	0.912881	0.840208	0.732747	5.52142	0.381015	1.23383	11.574	4798.25	4462.12	6.52142	3.63744	1.88926	0.878452	0.677062	0.530736	2.23213	1619.83			183.224	10169.9	1.77557
S2R2_300	0.509677	782.623	-0.111112	-290.302	0.285407	-0.165324	1.94995	-0.195615	0.390605	0.398346	0.628904	401.248	0.526574	0.612037	0.846041	1.2688	0.916559	0.846018	0.742404	5.7695	0.38759	1.27013	11.9418	4774.56	4471.04	6.7695	3.76306	1.90844	0.881608	0.682256	0.543994	2.27059	1621.35			177.508	10553.6	2.07863
S2R2_400	0.508575	796.365	-0.111847	-295.724	0.286512	-0.167813	1.95268	-0.195626	0.390385	0.400892	0.629827	408.246	0.526715	0.61067	0.841688	1.26231	0.913396	0.841665	0.736598	5.60352	0.382755	1.24276	11.7128	4755.4	4435.72	6.60352	3.64898	1.89511	0.878502	0.678266	0.534746	2.24473	1609.31			175.667	10447.8	2.02732
S2R5_0	0.481562	1066.57	-0.0333822	-395.859	0.200262	-0.00873525	1.86195	-0.247486	0.476191	0.254431	0.558158	570.485	0.383889	0.614272	0.601929	0.903096	0.75194	0.6019	0.450124	1.56878	0.169008	0.404172	3.85072	2208.45	1749.5	2.56878	1.77622	1.17768	0.760085	0.484237	0.132711	1.39713	565.474		32.9993	158.549	6834.81		150.28	29.8448	3373.7
S2R5_50	0.491802	1084.71	-0.0359288	-402.914	0.202394	-0.00754895	1.87656	-0.256007	0.486992	0.254356	0.558649	581.092	0.389625	0.623531	0.610748	0.916115	0.757223	0.610718	0.469834	1.80613	0.179571	0.436978	4.40373	2479.97	2112.75	2.80613	1.86426	1.20806	0.776108	0.486983	0.167442	1.43772	688.801		33.9922	177.629	11480.4		274.935	23.433	4986.77
S2R5_100	0.489716	1036.29	-0.0427188	-384.649	0.209889	-0.0243355	1.87336	-0.248392	0.474573	0.267271	0.565836	552.841	0.401572	0.618372	0.660526	0.990646	0.79478	0.660498	0.526838	2.28392	0.212008	0.537682	5.20749	2767.94	2432.13	3.28392	2.12822	1.33926	0.799378	0.521978	0.237033	1.53966	803.956		39.3997	185.348	15243.3		350.241	24.9626	7284
S2R5_200	0.45131	821.939	-0.0312086	-300.705	0.199059	-0.0314812	1.77589	-0.213242	0.428625	0.262287	0.564563	437.347	0.382493	0.578983	0.716608	1.07466	0.832739	0.716583	0.606872	3.23087	0.276888	0.771256	6.39828	3099.53	2851.94	4.23087	2.79892	1.50008	0.822929	0.551557	0.330353	1.7736	964.622		49.5524	182.897	19895.2		391.511	26.3727	8540.63
S2R5_300	0.439168	743.253	-0.0316106	-270.33	0.200192	-0.0441496	1.74656	-0.197968	0.407415	0.269279	0.56867	393.759	0.383911	0.565334	0.747939	1.12161	0.852372	0.747916	0.64595	3.98849	0.30667	0.893357	7.30716	3313.96	3062.13	4.98849	3.31193	1.59755	0.836984	0.576855	0.382947	1.89448	1054.06		52.5866	176.891	17589.1		370.466	29.0726	7951.74
S2R5_400	0.428329	729.466	-0.0252518	-264.597	0.193462	-0.0397609	1.71848	-0.189608	0.397109	0.261687	0.565327	386.874	0.372458	0.554177	0.741157	1.11149	0.847788	0.741133	0.64084	3.85846	0.311024	0.91143	7.0144	3260.05	3004.31	4.85846	3.27668	1.57633	0.832085	0.5649	0.371661	1.91228	1040.8		56.0253	177.272	17277.2		256.876	32.4263	6812.45
S2V13_0	0.534767	1202.36	-0.0935704	-452.834	0.262345	-0.0950333	2.03176	-0.255485	0.474214	0.338696	0.601662	631.423	0.486019	0.643279	0.719694	1.07975	0.836368	0.719668	0.561235	2.58022	0.223988	0.578861	6.44634	3389.82	2847.93	3.58022	2.11827	1.50872	0.811624	0.594628	0.29378	1.57611	963.103	0.68576	36.9791	105.594	2116.24	1.25429
S2V13_50	0.555732	1032.3	-0.123929	-388.541	0.296245	-0.150417	2.10144	-0.250845	0.45951	0.392965	0.626934	534.575	0.534616	0.654376	0.777954	1.16689	0.874076	0.777928	0.62963	3.53494	0.285323	0.800477	8.55688	3787.59	3334.14	4.53494	2.43429	1.68894	0.842123	0.635414	0.392807	1.79808	1167.33	0.762851	39.9091	148.044	3078.46	1.1944
S2V13_100	0.519928	867.511	-0.104008	-322.945	0.275973	-0.138125	1.9805	-0.216651	0.41896	0.37349	0.617882	448.691	0.507939	0.622781	0.808768	1.21299	0.893321	0.808744	0.685788	4.56655	0.329474	0.985167	9.82632	4143.91	3739.75	5.56655	3.16927	1.78687	0.858557	0.654737	0.46128	1.98069	1319.05	0.779195	46.8054	160.261	5248.06	1.38225
S2V13_200	0.470684	709.093	-0.078084	-259.764	0.249301	-0.121647	1.83923	-0.179478	0.375833	0.346233	0.605992	366.638	0.469579	0.578312	0.813148	1.21948	0.896332	0.813122	0.711244	5.00999	0.361423	1.13427	10.0751	4128.57	3868.61	6.00999	3.59322	1.79982	0.860116	0.643043	0.485701	2.13349	1365.84	0.779895	48.7737	170.064	6222.57	2.09563
S2V13_300	0.46444	730.152	-0.0736421	-267.666	0.244664	-0.116088	1.82084	-0.179503	0.377017	0.339466	0.603263	378.606	0.463086	0.574163	0.812829	1.21898	0.896666	0.812803	0.714002	5.06041	0.356549	1.11318	9.99606	4201.59	3948.73	6.06041	3.65619	1.79723	0.861981	0.643904	0.489425	2.11682	1393.8	0.778754	48.6081	162.021	5927.8	2.29084
S2V13_400	0.464492	784.412	-0.0713231	-288.611	0.241978	-0.109853	1.82304	-0.184862	0.384453	0.333443	0.600628	408.106	0.45788	0.574803	0.801371	1.20184	0.889495	0.801346	0.699875	4.64377	0.342395	1.04474	9.33643	4173.81	3901.06	5.64377	3.42098	1.75948	0.856436	0.633111	0.468297	2.05151	1369.62	0.781045	49.1287	151.42	5640.2	2.47859
S2V6_0	0.252051	908.622	0.113526	-316.252	0.0480823	0.140343	1.36945	-0.133185	0.346626	0.0652732	0.463786	523.969	0.0929794	0.384938	0.387834	0.581999	0.562307	0.387819	0.334474	0.799293	0.0756389	0.155231	1.66163	1561.26	1292.23	1.79929	1.79139	0.670728	0.612026	0.320028	-0.0976781	1.14242	187.856	0.439607	31.6669	35.309	83.7552	2.35941
S2V6_50	0.250223	805.925	0.111965	-278.075	0.0482249	0.130932	1.35179	-0.122598	0.329452	0.0644524	0.466979	463.603	0.0954153	0.375841	0.454237	0.681353	0.624319	0.454223	0.407504	1.29689	0.114145	0.254315	2.39812	1984.22	1788.89	2.29689	2.16855	0.819769	0.652836	0.357724	-0.0108251	1.24668	354.099	0.478592	38.9847	44.7258	342.863	2.99108
S2V6_100	0.249117	775.671	0.108078	-267.288	0.0523628	0.122311	1.35046	-0.119871	0.325327	0.0710248	0.471109	444.74	0.10297	0.373843	0.45373	0.680481	0.623146	0.453713	0.411314	1.36583	0.125232	0.285054	2.67977	2003.99	1881.26	2.36583	2.14271	0.82208	0.650505	0.350256	-0.00241239	1.2814	403.167	0.507061	40.8378	45.627	527.317	3.38385
S2V6_200	0.223214	726.253	0.124351	-245.642	0.0350768	0.140317	1.29775	-0.110991	0.3159	0.0476072	0.460115	424.058	0.0720348	0.347933	0.457913	0.686685	0.625725	0.457897	0.435994	1.6352	0.128705	0.298329	3.01297	2202.48	2175.95	2.6352	2.37746	0.835324	0.658842	0.351842	0.0228902	1.30372	475.938	0.493037	40.366	47.6957	767.694	3.77777
S2V6_300	0.218179	733.192	0.126147	-247.633	0.0334403	0.140697	1.28791	-0.11008	0.315008	0.04599	0.459558	429.332	0.0688293	0.343707	0.464218	0.69611	0.631481	0.464202	0.445218	1.73379	0.125003	0.290576	3.08346	2251.37	2240.17	2.73379	2.44986	0.849805	0.66395	0.35994	0.034287	1.29985	483.209	0.498537	39.6028	47.3573	747.24	4.03061
S2V6_400	0.218089	741.919	0.125065	-251.473	0.0349138	0.138448	1.28964	-0.111395	0.316903	0.0487353	0.460798	433.008	0.0707056	0.344424	0.458488	0.687561	0.62612	0.458472	0.438018	1.67533	0.127573	0.297584	2.96486	2220.53	2194.64	2.67533	2.40028	0.836444	0.660283	0.352171	0.0258872	1.30702	483.693	0.50025	39.4313	47.318	780.664	4.41615
S2V8_0	0.501599	1317.1	-0.060848	-494.63	0.226623	-0.0530517	1.89582	-0.227674	0.444433	0.290048	0.579408	698.192	0.438464	0.616131	0.662586	0.994123	0.79585	0.662561	0.513612	2.06753	0.157333	0.371212	5.36728	3487.2	2913.96	3.06753	1.93569	1.3495	0.776766	0.574836	0.217699	1.36489	836.219	0.637989	31.4129	58.4575	867.326	2.1354
S2V8_50	0.553026	1213.13	-0.121296	-459.918	0.293153	-0.149301	2.06658	-0.240378	0.446721	0.390029	0.626279	627.255	0.536831	0.652749	0.764162	1.14621	0.865351	0.76414	0.605554	3.10335	0.222251	0.5712	7.6229	4085.76	3536.45	4.10335	2.24447	1.64279	0.827364	0.654501	0.355985	1.56608	1100.28	0.731247	40.1863	77.5926	1358.77	2.07409
S2V8_100	0.547038	1084.19	-0.12974	-410.012	0.304158	-0.174345	2.05994	-0.224378	0.424234	0.415061	0.636399	556.436	0.552187	0.645315	0.796855	1.19513	0.885604	0.796833	0.650043	3.80948	0.261775	0.712028	8.96397	4334.1	3837.57	4.80948	2.56542	1.74728	0.842314	0.67772	0.416062	1.70656	1227.57	0.764912	44.3047	87.6496	2173.51	2.20218
S2V8_200	0.517709	993.71	-0.120038	-374.001	0.295746	-0.176134	1.99119	-0.202405	0.398232	0.413241	0.6345	508.919	0.53774	0.619184	0.809474	1.21398	0.893152	0.809453	0.680584	4.36344	0.285973	0.80502	9.77673	4573.59	4163.25	5.36344	2.89841	1.78925	0.849536	0.682519	0.452568	1.80545	1350.76	0.763302	45.271	90.0089	2611.39	2.9184
S2V8_300	0.508973	1040.39	-0.109622	-391.461	0.283883	-0.158626	1.96134	-0.204942	0.403585	0.39277	0.626311	535.879	0.520735	0.612918	0.799416	1.19887	0.887724	0.799395	0.674426	4.18655	0.270174	0.744173	9.30242	4574.97	4182.06	5.18655	2.85908	1.75487	0.847598	0.674276	0.442388	1.75059	1337.14	0.751769	40.9024	87.0245	2856.71	3.06736
S2V8_400	0.500782	1125.32	-0.0970194	-423.518	0.269289	-0.136087	1.93781	-0.208005	0.409553	0.367412	0.615485	583.957	0.497138	0.605587	0.771861	1.1576	0.870129	0.771838	0.64706	3.69499	0.247386	0.66247	8.41329	4480.14	4077.88	4.69499	2.64861	1.66961	0.834777	0.650129	0.401698	1.67253	1287.98	0.74078	38.0143	82.0058	2613.63	3.4707
